# Supplementary material for: Simulation of Hemorrhage Pathogenesis in Mice through Dual Stimulation with Dengue Envelope Protein Domain III-Coated Nanoparticles and Antiplatelet Antibody
Source: Int J Mol Sci. 2023 May 25;24(11):9270. doi: 10.3390/ijms24119270 (PMC10253347; doi:10.3390/ijms24119270)
Supplement: Supplementary file 1 [file ijms-24-09270-s001.zip]

Archive with 1 entries (1 files):
- ijms-2387073-supplementary.pdf
